# Supplementary material for: Development of the RF-GSEA Method for Identifying Disulfidptosis-Related Genes and Application in Hepatocellular Carcinoma
Source: Curr Issues Mol Biol. 2023 Nov 24;45(12):9450–70. doi: 10.3390/cimb45120593 (PMC10741996; doi:10.3390/cimb45120593)
Supplement: Supplementary file 1 [file cimb-45-00593-s001.zip]

Archive with 2 entries (2 files):
- supplementary figures.pdf
- Supplementary tables.xlsx
